# Supplementary material for: Potentially Inappropriate Medication Use Among Older Adults with Cognitive Impairment and Dementia Attending Primary Care-Based Memory Clinics
Source: Pharmacy (Basel). 2025 Jun 7;13(3):82. doi: 10.3390/pharmacy13030082 (PMC12196525; doi:10.3390/pharmacy13030082)
Supplement: Supplementary file 1 [file pharmacy-13-00082-s001.zip]

Archive with 1 entries (1 files):
- pharmacy-3633759-supplementary.pdf
